# Supplementary material for: An insight into carcinogenic activity and molecular mechanisms of Bis(2-ethylhexyl) phthalate
Source: Front Toxicol. 2024 Jul 23;6:1389160. doi: 10.3389/ftox.2024.1389160 (PMC11300235; doi:10.3389/ftox.2024.1389160)
Supplement: Supplementary file 6 [file DataSheet1.xls]

## Sheet: Pathway Maps
Enrichment analysis report
Enrichment by Pathway Maps					TTest Benjamini_24h_DMSO vs DEHP 19,7
#	Maps	Total	pValue	Min FDR	p-value	FDR	In Data	Network Objects from Active Data
1	Protein folding and maturation_Amyloid precursor protein processing (schema)	50	4.85593e-11	7.30333e-08	4.85593e-11	7.30333e-08	25	MMP-9, Amyloid beta 42, APP-CTF delta-short, Amyloid beta, APP-CTF eta, APP-C31, APP-Jcasp, APP-C83 (CTF), etaAPP beta, deltaAPPs-80kD, Amyloid beta 40, APP-CTF delta-long, alphaAPPs, APP, APP-C99, APP-P3, APP-CTF theta, thetaAPPs, deltaAPPs-130kD, etaAPP alpha, betaAPPs, APP-C59 (AICD), APP-NCas, etaAPPs, BACE2
2	Protein folding and maturation_POMC processing	30	4.70171e-08	2.41799e-05	4.70171e-08	2.41799e-05	16	beta-Endorphin, gamma-MSH, alpha-MSH, CLIP, N-POC, beta-MSH, proACTH, POMC, DA-alphaMSH, gamma2-MSH, gamma3-MSH, ACTH, N-POMC, gamma-LPH, beta-LPH, ACTH 1-17
3	Signal transduction_Nuclear FGFR1 signaling	88	4.82312e-08	2.41799e-05	4.82312e-08	2.41799e-05	30	NRARP, CYP26A1, TY3H, NKD1, Doublecortin, GRINA, LBP9, CREB1, RAR, Cyclin D1, c-Jun, FGF10, HOXD13, RUNX2, DMP1, FGFR1, MKP-3, FRS2, HOXB9, nAChR alpha-7, NURR1, Osteocalcin, NOTCH1 precursor, Porcn, KLF4, MGP, Karyopherin beta 1, E-cadherin, Lunatic fringe, Esrrb
4	TGF-beta signaling via SMADs in breast cancer	47	1.30579e-07	4.90975e-05	1.30579e-07	4.90975e-05	20	HMGA2, MMP-9, TGF-beta 2, VEGF-A, JAM1, MMP-13, Fascin, ATF-3, JunB, RUNX2, TWIST1, SNAIL1, Ihh, ETS1, CD44 soluble, CD44, SLUG, E-cadherin, PAI1, CUX1
5	Signal transduction_PDGF signaling via MAPK cascades	65	1.90729e-07	5.29253e-05	1.90729e-07	5.29253e-05	24	MMP-9, Stromelysin-1, AP-1, MEK3(MAP2K3), MEK6(MAP2K6), MMP-13, Phox1 (PRRX1), CREB1, Cyclin D1, p38 MAPK, c-Jun, COX-2 (PTGS2), JNK(MAPK8-10), PDGF receptor, PDGF-R-alpha, MMP-2, p90Rsk, c-Fos, TRPC6, PDGF-B, KLF4, GRB10, GIT1, NOR1
6	CHDI_Correlations from Replication data_Causal network (positive correlations)	79	2.11138e-07	5.29253e-05	2.11138e-07	5.29253e-05	27	HSP70, NF-kB, G-protein beta/gamma, MEK3(MAP2K3), NIK(MAP3K14), MEF2, I-kB, NR2, Calcineurin A (catalytic), CD28, CREB1, ITK, p38 MAPK, c-Jun, NR2A, JNK(MAPK8-10), HIP1, CXCR4, LAT, CD44, VIL2 (ezrin), SDF-1, CD45, ICAM1, PSD-95, CD3, IP3 receptor
7	Signal transduction_CXCR4 signaling via MAPKs cascades	53	2.75884e-07	5.92757e-05	2.75884e-07	5.92757e-05	21	CD69, AP-1, G-protein beta/gamma, G-protein alpha-i family, PAK, NFKBIA, CREB1, p38 MAPK, c-Jun, ACKR3, JNK(MAPK8-10), CXCR4, IRS-1, p90RSK2(RPS6KA3), c-Fos, PDGF-B, SDF-1, CalDAG-GEFII, NF-kB1 (p50), CD3, CD3 zeta
8	Development_Regulation of epithelial-to-mesenchymal transition (EMT)	64	6.00277e-07	9.34393e-05	6.00277e-07	9.34393e-05	23	Caldesmon, MMP-9, TGF-beta 2, Lef-1, Frizzled, EGFR, WNT, CREB1, c-Jun, Claudin-1, TWIST1, FGFR1, EGF, SNAIL1, PDGF-R-alpha, HGF receptor (Met), MMP-2, NOTCH1 receptor, PDGF-B, SLUG, TGIF, E-cadherin, PAI1
9	Immune response_Histamine H1 receptor signaling in immune response	47	7.0446e-07	9.34393e-05	7.0446e-07	9.34393e-05	19	GM-CSF, MMP-9, Stromelysin-1, G-protein beta/gamma, I-kB, NFKBIA, MMP-13, Calcineurin A (catalytic), p38 MAPK, c-Jun/c-Fos, c-Jun, JNK(MAPK8-10), Histamine H1 receptor, cPLA2, c-Fos, PLC-beta, ICAM1, VCAM1, IP3 receptor
10	Immune response_IL-17 signaling	60	7.05833e-07	9.34393e-05	7.05833e-07	9.34393e-05	22	GM-CSF, IL-21, IL-17RC, NF-kB, MMP-9, Stromelysin-1, MEK3(MAP2K3), NIK(MAP3K14), MEK6(MAP2K6), I-kB, CCL20, CCL7, p38 MAPK, c-Jun/c-Fos, c-Jun, GCP2, COX-2 (PTGS2), c-Fos, NGAL, IL-17, ICAM1, IKK-gamma
11	Development_Transcriptional regulation of megakaryopoiesis	35	7.28688e-07	9.34393e-05	7.28688e-07	9.34393e-05	16	von Willebrand factor, CD34, GP-IB alpha, p300, THAS, AML1 (RUNX1), GATA-1, PF4, ITGA2B, alpha-IIb/beta-3 integrin, ETS, ETS1, GATA-2, NOTCH1 receptor, ITGA2, CD45
12	TGF-beta 1-mediated induction of EMT in normal and asthmatic airway epithelium	43	7.45526e-07	9.34393e-05	7.45526e-07	9.34393e-05	18	HMGA2, MMP-9, Tenascin-C, AP-1, p38 MAPK, c-Jun/c-Fos, c-Jun, JNK(MAPK8-10), TWIST1, SNAIL1, ETS1, MMP-2, CD44, ITGB3, SLUG, E-cadherin, PAI1, Uteroglobin
13	Th2 cytokine- and TNF-alpha-induced profibrotic response in asthmatic airway fibroblasts/ myofibroblasts	52	9.30632e-07	0.00010002	9.30632e-07	0.00010002	20	IL-4R type II, NF-kB, MMP-9, Tenascin-C, AP-1, HAS1, COX-1 (PTGS1), HAS2, p38 MAPK, c-Jun/c-Fos, c-Jun, COX-2 (PTGS2), JNK(MAPK8-10), des-Arg10-kallidin, PDGF-R-alpha, ETS1, MMP-2, IL13RA2, COL1A2, Biglycan
14	Signal transduction_Ephrin reverse signaling	28	9.31038e-07	0.00010002	9.31038e-07	0.00010002	14	SFK, Fyn, Ephrin-B, Ephrin-B receptors, G-protein alpha-i family, PICK1, Ephrin-B1, GRIP, JNK(MAPK8-10), PAK1, Ephrin-A receptors, GIT1, ARHGEF1 (p115RhoGEF), RGS3
15	Immune response_IL-6 signaling via JAK/STAT	71	1.2423e-06	0.000116776	1.2423e-06	0.000116776	24	IL-21, p300, AP-1, VEGF-A, IL23R, ALPL, IL6RA, sIL6-RA, CISH, c-Jun/c-Fos, c-Jun, JunB, RUNX2, COX-2 (PTGS2), TEC, IRS-1, Osteocalcin, ICOS, SOCS2, c-Fos, Mucin 4, SOCS1, ICAM1, Fc gamma RI
16	Signal transduction_Thrombospondin 1 signaling	71	1.2423e-06	0.000116776	1.2423e-06	0.000116776	24	Adenylate cyclase, Fyn, VEGF-A, PDE4, G-protein alpha-i family, Rb protein, EGFR, p38 MAPK, Thrombospondin 1, PKA-reg (cAMP-dependent), alpha-IIb/beta-3 integrin, CBS, JNK(MAPK8-10), PDE3, PDE3A, Rap1, CTH, HSP90, Protein kinase G1, alpha-V/beta-3 integrin, ITGB3, VLDLR, SLC3A2, GARNL4
17	TGF-beta signaling via kinase cascades in breast cancer	58	1.60035e-06	0.000133718	1.60035e-06	0.000133718	21	ErbB3, MMP-9, TGF-beta 2, AP-1, MEK3(MAP2K3), MEK6(MAP2K6), NFKBIA, MMP-13, EGFR, p38 MAPK, c-Jun, COX-2 (PTGS2), JNK(MAPK8-10), TWIST1, MMP-2, c-Fos, alpha-V/beta-3 integrin, ITGB3, NF-kB1 (p50), PAI1, ITGAV
18	Cytoskeleton remodeling_Regulation of actin cytoskeleton organization by the kinase effectors of Rho GTPases	58	1.60035e-06	0.000133718	1.60035e-06	0.000133718	21	Caldesmon, Cofilin, non-muscle, Cofilin, MLCK, ARPC1B, Cdc42 subfamily, TC10, PRK1, BETA-PIX, PAK, CPI-17, Alpha-actinin, RhoB, RhoA-related, Spectrin, DMPK, PAK1, Citron, ERM proteins, WRCH-1, GIT1
19	Signal transduction_WNT/Beta-catenin signaling in tissue homeostasis	42	2.65467e-06	0.00020099	2.65467e-06	0.00020099	17	MMP-9, Lef-1, Tcf(Lef), BDNF, Frizzled, WNT, Cyclin D1, CACNA1G, COX-2 (PTGS2), SNAIL1, MMP-2, TCF7L2 (TCF4), KLF4, SLUG, PAI1, TERT, TCF7 (TCF1)
20	Inhibition of Ephrin receptors in colorectal cancer	30	2.67275e-06	0.00020099	2.67275e-06	0.00020099	14	Ephrin-B, Ephrin-B receptor 4, Ephrin-B receptors, KLF5, Frizzled, WNT, Ephrin-B1, Ephrin-A receptors, Ephrin-A receptor 3, RAP-1A, Ephrin-B2, TCF7L2 (TCF4), Ephrin-A receptor 7, E-cadherin
21	TNF-alpha and IL-1 beta-mediated regulation of contraction and secretion of inflammatory factors in normal and asthmatic airway smooth muscle	65	3.34063e-06	0.000236142	3.34063e-06	0.000236142	22	GM-CSF, p300, NF-kB, CCL5, PLA2, MMP-9, Histone H3, Histone H4, NFKBIA, EGFR, CCL7, p38 MAPK, c-Jun, TRPC3, COX-2 (PTGS2), JNK3(MAPK10), JNK(MAPK8-10), c-Fos, PGES, PLC-beta, VCAM1, GRO-2
22	Neurogenesis_NGF/ TrkA MAPK-mediated signaling	105	3.4542e-06	0.000236142	3.4542e-06	0.000236142	30	SGK1, TY3H, Stromelysin-1, AP-1, JMJD3, PP2A regulatory, GAB2, MEK3(MAP2K3), SNX26 (TCGAP), KCTD11, MEK6(MAP2K6), MAP2K5 (MEK5), APS, RGS2, CREB1, Cyclin D1, p38 MAPK, MMP-10, PKA-reg (cAMP-dependent), c-Jun, JunB, RAP-1A, FRS2, CRK, p90Rsk, c-Fos, Sequestosome 1(p62), CalDAG-GEFII, NF-kB1 (p50), IP3 receptor
23	Signal transduction_MIF signaling	61	4.08258e-06	0.000266965	4.08258e-06	0.000266965	21	SFK, CD74, NF-kB, AP-1, G-protein beta/gamma, G-protein alpha-i family, Beta-arrestin1, TLR4, SPPL2a, c-Jun, ACKR3, COX-2 (PTGS2), JNK(MAPK8-10), CXCR4, Heme oxygenase 1, cPLA2, CD44, PLC-beta, ICAM1, VCAM1, NRF2
24	Macrophage-induced immunosuppression in the tumor microenvironment	97	5.83098e-06	0.000353872	5.83098e-06	0.000353872	28	IL-4R type II, GM-CSF, ENP1, CCL17, Calcineurin A (catalytic), MSP receptor (RON), CCL20, p38 MAPK, c-Jun, IL-34, COX-2 (PTGS2), MANR, CXCR4, NKG2A, Adenosine A2b receptor, CSF1, MSR1, CD44, c-Fos, S1P1 receptor, SDF-1, KLF4, MSP, EPAS1, IL-17, NF-kB1 (p50), NF-kB p50/p50, S1P3 receptor
25	Inflammatory mechanisms of pancreatic cancerogenesis	67	5.88218e-06	0.000353872	5.88218e-06	0.000353872	22	NF-kB, CCL5, MMP-9, AP-1, VEGF-A, G-protein alpha-i family, IL8RA, NFKBIA, EGFR, CCL20, TLR4, c-Jun/c-Fos, c-Jun, COX-2 (PTGS2), EGF, CXCR4, MCP, MMP-2, c-Fos, SDF-1, Mucin 4, ICAM1
26	Beta-catenin-dependent transcription regulation in colorectal cancer	36	6.71803e-06	0.000388612	6.71803e-06	0.000388612	15	Lef-1, Tenascin-C, Fascin, Mucin 2, Cyclin D1, c-Jun/c-Fos, Claudin-1, COX-2 (PTGS2), CDX2, CD44 soluble, CD44, CD44 (EXT), TCF7L2 (TCF4), NRCAM, MDR1
27	Immune response_IL-1 signaling	83	7.98809e-06	0.000444966	7.98809e-06	0.000444966	25	ZFP36(Tristetraprolin), GM-CSF, NF-kB, CCL5, MMP-9, AP-1, IL1RAP, MEK3(MAP2K3), NIK(MAP3K14), MEK6(MAP2K6), I-kB, MMP-13, c-IAP2, CCL7, MYLK1, RUNX2, COX-2 (PTGS2), JNK(MAPK8-10), CD44, PGES, Sequestosome 1(p62), ICAM1, MCPIP, NF-kB1 (p50), NF-kB1 (p105)
28	Angiogenesis in hepatocellular carcinoma (HCC)	50	9.68578e-06	0.000514123	9.68578e-06	0.000514123	18	Epo, TIE, Ephrin-B, Ephrin-B receptors, NF-kB, MMP-9, IGF-1 receptor, VEGF-A, EGFR, Presenilin, Ephrin-B1, COX-2 (PTGS2), MMP-2, Securin, PGES, Epo receptor, NF-kB1 (p50), Heparanase 1
29	Role of red blood cell adhesion to endothelium in vaso-occlusion in Sickle cell anemia	37	1.00528e-05	0.000514123	1.00528e-05	0.000514123	15	TfR1, von Willebrand factor, GP-IB alpha, cAMP-GEFI, G-protein alpha-i family, Thrombospondin 1, PKA-reg (cAMP-dependent), alpha-IIb/beta-3 integrin, RAP-1A, JMJD6, CD44, alpha-V/beta-3 integrin, ICAM4, VCAM1, RAP-1B
30	Chemotaxis_SDF-1/ CXCR4-induced chemotaxis of immune cells	79	1.02551e-05	0.000514123	1.02551e-05	0.000514123	24	Cofilin, SFK, Fyn, G-protein beta/gamma, G-protein alpha-i family, BETA-PIX, PAK, ITK, PKA-reg (cAMP-dependent), PLEKHG2, PAK1, CXCR4, RAP-1A, CRK, 4E-BP1, SDF-1, PLC-beta, CD45, RASSF5, ICAM1, PLD1, VCAM1, CD3, CD3 zeta
31	TGF-beta-induced fibroblast/ myofibroblast migration and extracellular matrix production in asthmatic airways	60	1.20005e-05	0.00058222	1.20005e-05	0.00058222	20	MMP-9, TGF-beta 2, Stromelysin-1, Tenascin-C, AP-1, HAS1, ITGA1, MMP-13, ITGA3, HAS2, p38 MAPK, c-Jun/c-Fos, c-Jun, JNK(MAPK8-10), MMP-2, ITGA2, COL1A2, Collagen IV, Biglycan, PAI1
32	Role of microglia in Alzheimer disease	80	1.30056e-05	0.000594152	1.30056e-05	0.000594152	24	Fyn, Cathepsin B, NF-kB, CX3CL1, C5a, NFKBIA, iC3b, Amyloid beta 42, TLR4, p38 MAPK, RAGE, CX3CR1, PLAT (TPA), Vps26B, COX-2 (PTGS2), DAP10, MSR1, Vps26A, CD33, DAP12, ST2(s), ST2(L), TREM2, CARD5
33	Signal transduction_Relaxin family peptides signaling via RXFP1 and RXFP2 receptors	70	1.30366e-05	0.000594152	1.30366e-05	0.000594152	22	SFK, NF-kB, MMP-9, VEGF-A, G-protein beta/gamma, G-protein alpha-i family, I-kB, NFKBIA, CREB1, RXFP2, p38 MAPK, PKA-reg type II (cAMP-dependent), PKA-reg (cAMP-dependent), MMP-2, NOTCH1 (NICD), NOTCH1 (NEXT), c-Fos, Protein kinase G1, GLUT4, AMPK alpha subunit, NF-kB1 (p50), NF-kB p50/p50
34	Regulation of metabolism_GLP-1 signaling in beta cells	91	1.52048e-05	0.000672591	1.52048e-05	0.000672591	26	RIMS2, p300, NF-kB, IGF-1 receptor, cAMP-GEFI, G-protein beta/gamma, I-kB, Beta-arrestin1, Calcineurin A (catalytic), PTPRN, EGFR, c-IAP2, CREB1, cAMP-GEFII, Cyclin D1, PKA-reg (cAMP-dependent), NF-AT3(NFATC4), ATP6AP2, Rap1, Heme oxygenase 1, TCF7L2 (TCF4), p90Rsk, Amylin, AMPK alpha subunit, GLP-1 receptor, NRF2
35	Epigenetic regulation of neuronal hyperexcitability in neuropathic pain	102	1.6576e-05	0.000712294	1.6576e-05	0.000712294	28	mGluR1, FLJ20366, DDEF1, p300, Mu-type opioid receptor, JMJD3, Histone H3, TRPA1, BDNF, Histone H4, KLF5, EGFR, WNT3A, CREB1, AdipoR1, NUP214, CENTG2, Protocadherin 9, SHANK2, GAD2, MaxiK alpha subunit, Kappa-type opioid receptor, IL-17, Histone H2B, PSD-95, ACM2, Kv4.2 channel, GARNL4
36	Development_WNT/Beta-catenin signaling in embryogenesis	43	1.86207e-05	0.000766395	1.86207e-05	0.000766395	16	Lef-1, Tcf(Lef), KLF5, Frizzled, WNT, Cyclin D1, LBH, CDX2, SNAIL1, TCF7L2 (TCF4), KLF4, TBX3, TERT, NANOG, Esrrb, TCF7 (TCF1)
37	Signal transduction_S1P1 receptor signaling	119	1.88541e-05	0.000766395	1.88541e-05	0.000766395	31	Alpha-catenin, Adenylate cyclase, Cofilin, Fyn, Tcf(Lef), AP-1, VEGF-A, G-protein beta/gamma, G-protein alpha-i family, KLF5, ALPL, Beta-arrestin1, EGFR, Alpha-actinin, Cyclin D1, p38 MAPK, c-Jun/c-Fos, c-Jun, COX-2 (PTGS2), JNK(MAPK8-10), PAK1, CRK, cPLA2, c-Fos, S1P1 receptor, PDGF-B, alpha-V/beta-3 integrin, PLC-beta, Cyr61, ICAM1, IP3 receptor
38	Ethanol/Acetaldehyde-dependent stimulation of MMP-9 expression in hepatocellular carcinoma (HCC)	19	1.96944e-05	0.000779483	1.96944e-05	0.000779483	10	ADH7, NF-kB, MMP-9, NFKBIA, ADHG, Skp2/TrCP/FBXW, p38 MAPK, c-Jun, JNK(MAPK8-10), c-Fos
39	ErbB2-induced breast cancer cell invasion	67	2.13574e-05	0.000823628	2.13574e-05	0.000823628	21	Cofilin, non-muscle, Cofilin, ErbB3, NF-kB, MMP-9, VEGF-A, MEK3(MAP2K3), MEK6(MAP2K6), I-kB, MMP-13, ER81, EGFR, p120-catenin, p38 MAPK, PAK1, EGF, ETS1, MMP-2, c-Fos, NGAL, IP3 receptor
40	Immune response_IFN-alpha/beta signaling via MAPKs	73	2.72754e-05	0.00102556	2.72754e-05	0.00102556	22	Axin2, Oas1g, PL scramblase 1, AP-1, Oasl2, MEK3(MAP2K3), MEK6(MAP2K6), Irgm2, Cyclin D1, p38 MAPK, IFN-alpha, c-Jun, ISG15, RIG-G, JNK(MAPK8-10), IRF7, TCF7L2 (TCF4), CD45, RSAD2, Matrilysin (MMP-7), FasR(CD95), GCH1
41	Development_Negative regulation of WNT/Beta-catenin signaling in the nucleus	89	3.02857e-05	0.00108971	3.02857e-05	0.00108971	25	Histone H1, Axin, RUNX3, TLE, Lef-1, Tcf(Lef), VEGF-A, HBP1, RNF43, Nitrilase 1, Calcineurin A (catalytic), Frizzled, WNT, NF-AT5, WWOX, NF-AT3(NFATC4), CDX2, Casein kinase I epsilon, TCF7L2 (TCF4), KLF4, KDM2, SENP2, TRRAP, P15RS, TCF7 (TCF1)
42	IFN-gamma and Th2 cytokines-induced inflammatory signaling in normal and asthmatic airway epithelium	40	3.04306e-05	0.00108971	3.04306e-05	0.00108971	15	IL-4R type II, IL4RA, CCL17, NF-kB, CCL5, Eotaxin-3, p38 MAPK, IFN-alpha, JNK(MAPK8-10), CXCR6, IL13RA2, TSLP, SOCS1, ICAM1, ST2(L)
43	G-protein signaling_Rac1 activation	74	3.44758e-05	0.00112026	3.44758e-05	0.00112026	22	PLEKHG4, DOCK4, Rho GTPase, G-protein beta/gamma, BETA-PIX, BDNF, PAK, EGFR, FARP2, EPS8, SHANK, ELMO1, CRK, Semaphorin 6A, Kalirin, CaMK I, DBL, Dcc, GIT1, DOCK6, Semaphorin 3A, DOCK2
44	E-cadherin signaling and its regulation in gastric cancer	36	3.47179e-05	0.00112026	3.47179e-05	0.00112026	14	Alpha-catenin, VAV-3, Frizzled, EGFR, Alpha-actinin, p120-catenin, WNT, TWIST1, EGF, SNAIL1, HGF receptor (Met), SLUG, Formin, E-cadherin
45	WNT signaling in gastric cancer	36	3.47179e-05	0.00112026	3.47179e-05	0.00112026	14	Axin, Tcf(Lef), Frizzled, WNT, WNT9A, CRCM, WNT3A, Cyclin D1, FBXW11, Skp2/TrCP/FBXW, CD44, TCF7L2 (TCF4), Matrilysin (MMP-7), DKK3
46	Transcription_HIF-1 targets	95	3.47495e-05	0.00112026	3.47495e-05	0.00112026	26	Epo, ROR-alpha, Mxi1, TfR1, REDD1, MMP-9, TGF-beta 2, VEGF-A, WT1, Thrombospondin 1, CX3CR1, Adipophilin, CXCR4, Heme oxygenase 1, HGF receptor (Met), MMP-2, LRP1, PDGF-B, SDF-1, P4HA2, Carbonic anhydrase XII, EG-VEGF, MDR1, PAI1, TERT, NANOG
47	Development_Positive regulation of WNT/Beta-catenin signaling at the receptor level	64	3.5008e-05	0.00112026	3.5008e-05	0.00112026	20	Tcf(Lef), Stromelysin-1, Tenascin-C, RNF43, MEK3(MAP2K3), Frizzled, EGFR, R-spondins, WNT, GPR37, WLS, CD44, IQGAP, LYPD6, Porcn, CRIPTO, Biglycan, Tenascin-N, WNT5B, WNT7B
48	Development_NOTCH/ TGF-beta crosstalk in EMT	45	3.59335e-05	0.00112592	3.59335e-05	0.00112592	16	RUNX3, HMGA2, MMP-9, TGF-beta 2, SNAIL1, HEYL, TCF7L2 (TCF4), NOTCH1 receptor, NOTCH1 (NICD), Desmin, ITGB3, SLUG, COL1A2, E-cadherin, HEY2, NRF2
49	Signal transduction_Nitric oxide synthesis	90	3.72274e-05	0.00113809	3.72274e-05	0.00113809	25	PLC-epsilon, GPR30, mGluR1, GM-CSF, RelB (NF-kB subunit), NF-kB, cAMP-GEFI, VEGF-A, G-protein beta/gamma, G-protein alpha-i family, BDNF, NFKBIA, Beta-arrestin1, TLR4, CREB1, PKA-reg (cAMP-dependent), TRPC, Rap1, HSP90, KLF2, PLC-beta, GIT1, AMPK alpha subunit, NF-kB1 (p50), IP3 receptor
50	Development_Role of Ceramide 1-phosphate, Sphingosine 1-phosphate and Complement cascade in hematopoietic stem cell homing	32	3.83215e-05	0.00113809	3.83215e-05	0.00113809	13	MMP-9, cAMP-GEFI, PGE2R3, PGE2R4, C3a, iC3b, CREB1, COX-2 (PTGS2), CXCR4, RAP-1A, S1P1 receptor, SDF-1, VCAM1
51	Hedgehog signaling in breast cancer	24	3.97469e-05	0.00113809	3.97469e-05	0.00113809	11	MMP-9, VEGF-A, Rb protein, PTCH1, Cyclin D1, Ihh, MMP-2, Cyr61, CD24, MDR1, E-cadherin
52	Cigarette smoke-induced proliferation, metaplasia and survival of airway epithelial cells	50	4.01057e-05	0.00113809	4.01057e-05	0.00113809	17	ErbB3, nAChR alpha-3, MMP-9, Fra-2, AP-1, EGFR, CREB1, Cyclin D1, c-Jun, Bik, JNK(MAPK8-10), PAK1, EGF, nAChR alpha-7, MMP-2, p90Rsk, c-Fos
53	Immune response_C5a signaling	50	4.01057e-05	0.00113809	4.01057e-05	0.00113809	17	NF-kB, AP-1, G-protein beta/gamma, G-protein alpha-i family, C5a, I-kB, CREB1, p38 MAPK, c-Jun/c-Fos, c-Jun, JNK(MAPK8-10), p90Rsk, c-Fos, PLC-beta, PLD1, p67-phox, PAI1
54	Gamma-secretase proteolytic targets	80	4.16388e-05	0.00115271	4.16388e-05	0.00115271	23	Amyloid beta 42, APP-C83 (CTF), Amyloid beta 40, alphaAPPs, APP, APP-C99, APP-C59 (AICD), BACE2, Ephrin-B2, Ephrin-B2 (CTF2), CD44 soluble, CD44, CD44 (EXT), CD44 (ICD), NOTCH1 receptor, NOTCH1 (NICD), NOTCH1 (NEXT), ErbB4, ErbB4(ICD), ErbB4(CTF), E-cadherin, E-cadherin (CTF2), E-cadherin (CTF1)
55	Signal transduction_Soluble CXCL16 signaling	41	4.27089e-05	0.00115271	4.27089e-05	0.00115271	15	Cofilin, NF-kB, ARHGEF2, MMP-9, VEGF-A, G-protein beta/gamma, G-protein alpha-i family, I-kB, p38 MAPK, alpha-IIb/beta-3 integrin, JNK(MAPK8-10), CXCR6, MMP-2, CD44, IKK-gamma
56	PGE2 pathways in cancer	55	4.29201e-05	0.00115271	4.29201e-05	0.00115271	18	Adenylate cyclase, Axin, Lef-1, Tcf(Lef), VEGF-A, G-protein beta/gamma, G-protein alpha-i family, PGE2R4, COX-1 (PTGS1), Beta-arrestin1, EGFR, CREB1, Cyclin D1, PKA-reg (cAMP-dependent), COX-2 (PTGS2), NURR1, TCF7L2 (TCF4), PGES
57	Development_Negative feedback regulation of WNT/Beta-catenin signaling	37	4.97314e-05	0.00131221	4.97314e-05	0.00131221	14	Axin, Axin2, Tcf(Lef), G-protein beta/gamma, G-protein alpha-i family, NKD1, RNF43, Frizzled, WNT, Cyclin D1, CXXC5, Casein kinase I epsilon, TCF7L2 (TCF4), TRRAP
58	Glomerular injury in Lupus Nephritis	92	5.55538e-05	0.00143362	5.55538e-05	0.00143362	25	ATF-4, GM-CSF, NF-kB, CCL5, MMP-9, TGF-beta, CX3CL1, C5a, C3a, HAS2, Cyclin D1, p38 MAPK, IFN-alpha, OX40L(TNFSF4), JNK(MAPK8-10), CSF1, NGAL, PDGF-B, Protein kinase G1, IL-17, ICAM1, VCAM1, A20, FasR(CD95), GRO-2
59	Role of FSH and Lutropin in ovarian cancer	56	5.62392e-05	0.00143362	5.62392e-05	0.00143362	18	Adenylate cyclase, MMP-9, cAMP-GEFI, VEGF-A, COX-1 (PTGS1), EGFR, CREB1, Cyclin D1, PKA-reg (cAMP-dependent), TRPC3, COX-2 (PTGS2), JNK(MAPK8-10), RAP-1A, MMP-2, CD44, NOTCH1 precursor, NRF2, ITGAV
60	Immune response_Fc epsilon RI pathway: signaling through Fyn and PI3K	61	5.74189e-05	0.0014393	5.74189e-05	0.0014393	19	SGK1, ZFP36(Tristetraprolin), Fyn, Syntaxin 4, NF-kB, AP-1, SYTL3, GAB2, FGR, I-kB, NDRG1, PAG, Beta-hexosaminidase, NF-AT, SKAP55, SGK3, MIST, CalDAG-GEFII, FYB1
61	Bone metastases in Prostate Cancer	29	6.14088e-05	0.00151408	6.14088e-05	0.00151408	12	MMP-9, IGF-1 receptor, VEGF-A, G-protein alpha-i family, Frizzled, WNT, RUNX2, CXCR4, Osteocalcin, SDF-1, RANK(TNFRSF11A), WNT7B
62	Development_TGF-beta-dependent induction of EMT via MAPK	47	6.61286e-05	0.00160415	6.61286e-05	0.00160415	16	TGF-beta, TGF-beta 2, AP-1, MEK3(MAP2K3), MEK6(MAP2K6), p38 MAPK, c-Jun/c-Fos, c-Jun, Claudin-1, JNK(MAPK8-10), SNAIL1, MMP-2, c-Fos, ITGB3, E-cadherin, PAI1
63	Development_NOTCH signaling in organogenesis and embryogenesis	77	6.73765e-05	0.00160848	6.73765e-05	0.00160848	22	NRARP, Ephrin-B receptor 4, GATA-6, SIX2, CDX2, p63, SNAIL1, Activin beta A, Ephrin-B2, Neuropilin-1, VEGFR-3, HEYL, NOTCH1 receptor, NOTCH1 (NICD), IRF6, CYP11A1, Nectin-1, SLUG, TBX6, HNF4-alpha, Lunatic fringe, HEY2
64	Lysophospholipid mediators-induced inflammatory signaling in normal and asthmatic airway epithelium	57	7.30887e-05	0.00171758	7.30887e-05	0.00171758	18	NF-kB, CCL5, MMP-9, G-protein beta/gamma, G-protein alpha-i family, I-kB, NFKBIA, CCL20, p38 MAPK, c-Jun, COX-2 (PTGS2), JNK(MAPK8-10), IL13RA2, TSLP, PLC-beta, PLD1, IKK-gamma, S1P3 receptor
65	Role of cell adhesion in vaso-occlusion in Sickle cell anemia	43	8.08371e-05	0.00187045	8.08371e-05	0.00187045	15	TfR1, GP-IB alpha, iC3b, Thrombospondin 1, PKA-reg (cAMP-dependent), alpha-IIb/beta-3 integrin, JMJD6, CD44, alpha-V/beta-3 integrin, CD45, ICAM1, ICAM4, VCAM1, CD3, Fc gamma RI
66	G protein-coupled receptors signaling in lung cancer	78	8.33697e-05	0.00187862	8.33697e-05	0.00187862	22	CCL5, Galpha(i)-specific peptide GPCRs, VEGF-A, G-protein beta/gamma, G-protein alpha-i family, PGE2R3, IL8RA, Galpha(q)-specific peptide GPCRs, PGE2R4, I-kB, EGFR, Cyclin D1, PKA-reg (cAMP-dependent), EGF, CXCR4, Bradykinin, cPLA2, MMP-2, CD44, c-Fos, SDF-1, alpha-V/beta-3 integrin
67	Reproduction_Gonadotropin-releasing hormone (GnRH) signaling	73	8.7833e-05	0.00187862	8.7833e-05	0.00187862	21	Adenylate cyclase, MKP-2, LH-beta, AP-1, MEK3(MAP2K3), MEK6(MAP2K6), Follistatin, CREB1, ATF-3, PKA-reg (cAMP-dependent), c-Jun/c-Fos, c-Jun, JunB, JNK(MAPK8-10), CaMK I, p90Rsk, c-Fos, PLC-beta, GnRH receptor, PACAP, IP3 receptor
68	Chemokines in inflammation in adipose tissue and liver in obesity, type 2 diabetes and metabolic syndrome	48	8.82646e-05	0.00187862	8.82646e-05	0.00187862	16	CD34, CCL5, CX3CL1, TLR4, CX3CR1, MANR, CXCR4, CD86, EMR1, ITGAX, CD44, CD45, ICAM1, VCAM1, CD3, Fc gamma RI
69	Stimulation of TGF-beta signaling in lung cancer	48	8.82646e-05	0.00187862	8.82646e-05	0.00187862	16	Fyn, TITF1, MMP-9, TGF-beta, TGF-beta 2, VEGF-A, I-kB, COX-2 (PTGS2), SNAIL1, Keratin 19, MMP-2, SLUG, E-cadherin, PAI1, Tropomyosin-2, SCUBE3
70	Macrophage and dendritic cell phenotype shift in cancer	100	8.95314e-05	0.00187862	8.95314e-05	0.00187862	26	IL-4R type II, GM-CSF, NF-kB, MER, JMJD3, PGE2R4, I-kB, IRF5, TLR4, p38 MAPK, Thrombospondin 1, IFN-alpha, COX-2 (PTGS2), CD86, Activin A, CSF1, MSR1, TLR7, NOTCH1 receptor, alpha-V/beta-3 integrin, ESR1 (nuclear), IRE1, EPAS1, SOCS1, NF-kB p50/p50, IKK-gamma
71	Colorectal cancer (general schema)	30	9.12481e-05	0.00187862	9.12481e-05	0.00187862	12	Ephrin-B, Ephrin-B receptors, IGF-1 receptor, IL8RA, Frizzled, PTCH1, EGFR, WNT, alpha-V/beta-6 integrin, EGF, HGF receptor (Met), NOTCH1 receptor
72	Immune response_HMGB1/RAGE signaling	53	9.25979e-05	0.00187862	9.25979e-05	0.00187862	17	NF-kB, MEK6(MAP2K6), I-kB, NFKBIA, TLR4, CREB1, p38 MAPK, c-Jun, RAGE, PLAT (TPA), JNK(MAPK8-10), MYOG, p90RSK2(RPS6KA3), IL1RN, ICAM1, VCAM1, PAI1
73	Proinflammatory cytokine production by Th17 cells in asthma	53	9.25979e-05	0.00187862	9.25979e-05	0.00187862	17	ROR-alpha, IL-21, NF-kB, C5a, C5, CD28, C3a, C3, CCL20, c-Jun/c-Fos, c-Jun, COX-2 (PTGS2), JNK(MAPK8-10), CXCR4, CD86, alpha-V/beta-8 integrin, IL-17
74	Immune response_Alternative complement pathway	53	9.25979e-05	0.00187862	9.25979e-05	0.00187862	17	Factor H, C5a, C5b, C5, FHR-2, Factor D, C3a, C3c, C3, iC3b, C3dg, C3b, Factor I, C8alpha, MCP, DAF, PTX3
75	Vascular endothelial cell damage in SLE	63	9.36811e-05	0.00187862	9.36811e-05	0.00187862	19	GM-CSF, von Willebrand factor, NF-kB, CCL5, VEGF-A, C5a, AML1 (RUNX1), C3a, p38 MAPK, IFN-alpha, RAGE, JNK(MAPK8-10), CSF1, MSR1, IL1RN, ICAM1, VCAM1, PAI1, VEGF-B
76	Development_TGF-beta-dependent induction of EMT via SMADs	35	0.000115203	0.0022502	0.000115203	0.0022502	13	HMGA2, TGF-beta, TGF-beta 2, Lef-1, Claudin-1, TWIST1, SNAIL1, ETS1, MMP-2, NOTCH1 (NICD), SLUG, E-cadherin, PAI1
77	Th2 cytokine- and TNF-alpha-induced inflammatory response in asthmatic airway fibroblasts	35	0.000115203	0.0022502	0.000115203	0.0022502	13	IL-4R type II, IL4RA, GM-CSF, NF-kB, CCL5, Eotaxin-3, IL13RA1, c-Jun, COX-2 (PTGS2), JNK(MAPK8-10), c-Fos, ICAM1, VCAM1
78	Signal transduction_Non-neuronal ACM2 and ACM4 signaling	54	0.000120222	0.00228878	0.000120222	0.00228878	17	PLC-epsilon, Adenylate cyclase, cAMP-GEFI, G-protein beta/gamma, G-protein alpha-i family, CREB1, Cyclin D1, PKA-reg (cAMP-dependent), c-Jun, ACKR3, CXCR4, Rap1, PLC-beta, ACM2, ITGAV, GARNL4, IP3 receptor
79	Immune response_HSP60 and HSP70/ TLR signaling	54	0.000120222	0.00228878	0.000120222	0.00228878	17	HSP70, E2N(UBC13), CD69, NF-kB, AP-1, MEK3(MAP2K3), MEK6(MAP2K6), I-kB, TLR4, p38 MAPK, c-Jun/c-Fos, c-Jun, JNK(MAPK8-10), CD86, ICAM1, NF-kB1 (p105), IKK-gamma
80	Alternative complement cascade disruption in age-related macular degeneration (AMD)	31	0.000132747	0.00246153	0.000132747	0.00246153	12	Factor H, VEGF-A, C5a, C5b, C5, Factor D, C3a, C3, iC3b, C3b, Amyloid beta 40, Factor I
81	Gamma-secretase regulation of osteogenesis	40	0.000133491	0.00246153	0.000133491	0.00246153	14	NF-kB, ALPL, Cyclin D1, RUNX2, CSF1, Osteocalcin, CD44 soluble, CD44, CD44 (EXT), CD44 (ICD), NOTCH1 receptor, NOTCH1 (NICD), NOTCH1 (NEXT), RANK(TNFRSF11A)
82	EGFR family signaling in pancreatic cancer	75	0.000134501	0.00246153	0.000134501	0.00246153	21	ErbB3, PEA3, NF-kB, MMP-9, VEGF-A, Rb protein, I-kB, EGFR, Cyclin D1, p38 MAPK, c-Jun, COX-2 (PTGS2), JNK(MAPK8-10), PAK1, EGF, Neuropilin-1, MMP-2, c-Fos, Mucin 4, ErbB4, p67-phox
83	Protein folding and maturation_Regulation of amyloid precursor protein processing	108	0.000135843	0.00246153	0.000135843	0.00246153	27	Adenylate cyclase, SFK, GGA2, HTR4, SORL1, IGF-1 receptor, Reelin, cAMP-GEFI, G-protein beta/gamma, BDNF, LDLRAD3, Amyloid beta 42, Amyloid beta, Amyloid beta 40, alphaAPPs, APP, APP-C99, betaAPPs, APP-C59 (AICD), JNK(MAPK8-10), Rap1, AP4E1, LRP1, X11, CED-6, VLDLR, RTN4R
84	Role of IFN-beta in the improvement of blood-brain barrier integrity in multiple sclerosis	27	0.000147432	0.00263974	0.000147432	0.00263974	11	NF-kB, MMP-9, AP-1, c-Jun/c-Fos, c-Jun, JNK(MAPK8-10), c-Fos, sICAM1, ICAM1, sVCAM1, VCAM1
85	Cell adhesion_ECM remodeling	55	0.000154804	0.00271058	0.000154804	0.00271058	17	Nidogen, MMP-9, IGF-1 receptor, Stromelysin-1, IL8RA, MMP-13, EGFR, MMP-10, SERPINE2, PLAT (TPA), MMP-2, CD44, VIL2 (ezrin), Collagen IV, Matrilysin (MMP-7), ErbB4, PAI1
86	Development_ERK5 in cell proliferation and neuronal survival	23	0.000154994	0.00271058	0.000154994	0.00271058	10	BDNF, MAP2K5 (MEK5), CREB1, c-Jun, EGF, RAP-1A, p90RSK2(RPS6KA3), c-Fos, Sequestosome 1(p62), WNK1
87	Role of IL-8 in melanoma	36	0.000160694	0.00277798	0.000160694	0.00277798	13	ZFP36(Tristetraprolin), NF-kB, VEGF-A, G-protein alpha-i family, IL8RA, NFKBIA, p38 MAPK, SNAIL1, MMP-2, alpha-V/beta-3 integrin, ICAM1, E-cadherin, NF-kB1 (p50)
88	Immune response_Fc epsilon RI pathway: Lyn-mediated cytokine production	87	0.000170839	0.00291979	0.000170839	0.00291979	23	NF-kB, AP-1, MEK3(MAP2K3), MEK6(MAP2K6), NFKBIA, MAP2K5 (MEK5), Calcineurin A (catalytic), GATA-1, p38 MAPK, NF-AT, c-Jun, JNK(MAPK8-10), PAK1, LAT, SKAP55, GRAP2, GATA-2, c-Fos, TSLP, MIST, IKK-gamma, FYB1, IP3 receptor
89	Canonical WNT signaling pathway in colorectal cancer	66	0.00018582	0.00314014	0.00018582	0.00314014	19	Axin, Axin2, ENC1, Lef-1, VEGF-A, Frizzled, WNT, Mucin 2, Cyclin D1, Galectin-3, HGF receptor (Met), Carbonic anhydrase II, CD44, TCF7L2 (TCF4), SLUG, Matrilysin (MMP-7), PLD1, E-cadherin, TCF7 (TCF1)
90	MAPK-mediated proliferation of normal and asthmatic smooth muscle cells	56	0.000197768	0.00330493	0.000197768	0.00330493	17	G-protein beta/gamma, G-protein alpha-i family, Rb protein, EGFR, CREB1, Cyclin D1, PLAT (TPA), FGFR1, EGF, PDGF receptor, PDGF-R-alpha, p90Rsk, c-Fos, PDGF-B, PLC-beta, PAI1, IP3 receptor
91	Signal transduction_Calcium-mediated signaling	72	0.000216842	0.00358386	0.000216842	0.00358386	20	p300, NF-kB, MMP-9, MUNC13, MEK3(MAP2K3), MEK6(MAP2K6), MEF2, I-kB, Calcineurin A (catalytic), CREB1, p38 MAPK, c-Jun, COX-2 (PTGS2), JNK(MAPK8-10), NURR1, CaMK I, c-Fos, AMPK alpha subunit, Corticoliberin, IP3 receptor
92	Signal transduction_Relaxin family peptides signaling via RXFP3 and RXFP4 receptors	42	0.000241278	0.00387726	0.000241278	0.00387726	14	Adenylate cyclase, SFK, NF-kB, AP-1, G-protein beta/gamma, G-protein alpha-i family, RXFP3, EGFR, p38 MAPK, c-Jun/c-Fos, JNK(MAPK8-10), p90Rsk, c-Fos, PLC-beta
93	Glucocorticoid-induced elevation of intraocular pressure as glaucoma risk factor	62	0.000242329	0.00387726	0.000242329	0.00387726	18	MLCK, C/EBP zeta, Stromelysin-1, EGFR, Alpha-actinin, Thrombospondin 1, PLAT (TPA), COX-2 (PTGS2), PAK1, FGFR1, HGF receptor (Met), MMP-2, alpha-V/beta-3 integrin, ITGB3, Collagen IV, SERPINA3 (ACT), LAMB3, PAI1
94	Development_WNT/Beta-catenin signaling in the nucleus	62	0.000242329	0.00387726	0.000242329	0.00387726	18	RUNX, TLE, Lef-1, Tcf(Lef), DOT1, MEF2, Frizzled, p120-catenin, WNT, p38 MAPK, c-Jun, JNK(MAPK8-10), SNAIL1, TNIK, TCF7L2 (TCF4), TRRAP, PLD1, TCF7 (TCF1)
95	Signal transduction_Angiotensin II/AGTR1 signaling via Notch, Beta-catenin and NF-kB pathways	78	0.000245492	0.00388652	0.000245492	0.00388652	21	Axin2, p300, NF-kB, MMP-9, IGF-1 receptor, VEGF-A, NIK(MAP3K14), I-kB, Cyclin D1, p38 MAPK, PAK1, SNAIL1, MMP-2, TCF7L2 (TCF4), NOTCH1 receptor, NOTCH1 (NICD), NOTCH1 (NEXT), TRPC6, E-cadherin, IKK-gamma, HEY2
96	Immune response_Lysophosphatidic acid signaling via NF-kB	52	0.000254514	0.00394628	0.000254514	0.00394628	16	PLC-epsilon, NF-kB, MMP-9, VEGF-A, NFKBIA, CCL20, p38 MAPK, COX-2 (PTGS2), JNK(MAPK8-10), MMP-2, p90Rsk, TSLP, ICAM1, VCAM1, A20, IKK-gamma
97	Neurophysiological process_Synaptic vesicle fusion and recycling in nerve terminals	52	0.000254514	0.00394628	0.000254514	0.00394628	16	SNAPalpha, RIM-bp2, MUNC13-1, Complexin, Calcineurin A (catalytic), CADPS, SYNJ1, NSF, Synapsin II, CHL1, HIP1, Amphiphysin I, STN2, CaMK I, Snapin, Endophilin A1
98	Normal and pathological TGF-beta-mediated regulation of cell proliferation	33	0.000265442	0.00407372	0.000265442	0.00407372	12	Axin, MEK3(MAP2K3), MEK6(MAP2K6), Cyclin D1, p38 MAPK, JNK(MAPK8-10), DDX5, PDGF receptor, PDGF-R-alpha, PDGF-B, ITGB3, ITGAV
99	Signal transduction_S1P3 receptor signaling	113	0.000302018	0.00458824	0.000302018	0.00458824	27	Adenylate cyclase, Cofilin, TYRO, AP-1, VEGF-A, G-protein beta/gamma, G-protein alpha-i family, NFKBIA, Beta-arrestin1, EGFR, Cyclin D1, p38 MAPK, c-Jun/c-Fos, c-Jun, COX-2 (PTGS2), JNK(MAPK8-10), PAK1, CXCR4, CRK, c-Fos, TRPC6, PLC-beta, ARHGEF1 (p115RhoGEF), ICAM1, VCAM1, IP3 receptor, S1P3 receptor
100	Immune response_TLR5, TLR7, TLR8 and TLR9 signaling	58	0.000315654	0.00469974	0.000315654	0.00469974	17	E2N(UBC13), NF-kB, AP-1, MEK3(MAP2K3), NIK(MAP3K14), MEK6(MAP2K6), I-kB, IRF5, p38 MAPK, IFN-alpha, c-Jun/c-Fos, c-Jun, JNK(MAPK8-10), IRF7, TLR7, NF-kB1 (p105), IKK-gamma
101	Prostaglandins and leukotrienes-mediated induction of expression of mucins in normal and asthmatic epithelium	43	0.000318732	0.00469974	0.000318732	0.00469974	14	Adenylate cyclase, NF-kB, G-protein beta/gamma, G-protein alpha-i family, PGE2R4, NFKBIA, EGFR, CREB1, Mucin 2, PKA-reg (cAMP-dependent), p90RSK2(RPS6KA3), PGF2aR, PLC-beta, IP3 receptor
102	Development_Regulation of lung epithelial progenitor cell differentiation	43	0.000318732	0.00469974	0.000318732	0.00469974	14	FOXP1, TITF1, GATA-6, Tcf(Lef), Frizzled, WNT, WNT3A, FGF10, ELF5, FOXP2, NOTCH1 precursor, NOTCH1 receptor, E-cadherin, Uteroglobin
103	Aryl hydrocarbon receptor signaling	53	0.000324532	0.00471959	0.000324532	0.00471959	16	UGT1A1, p300, TY3H, UGT1A6, H-cadherin, ITGB7, AHR, COX-2 (PTGS2), UGT1A7C, Cathepsin D, CYP1A1, SOCS2, c-Fos, SLUG, ESR1 (nuclear), NRF2
104	Signal transduction_Ephrin-B signaling	48	0.000326354	0.00471959	0.000326354	0.00471959	15	Ephrin-B, Ephrin-B3, Ephrin-B receptor 4, Ephrin-B receptors, PAK, Serine racemase, PICK1, Ephrin-B1, SYNJ1, JNK(MAPK8-10), PAK1, Ephrin-B2, CRK, Kalirin, p190-RhoGEF
105	Immune response_TLR2 and TLR4 signaling	69	0.000349322	0.00500363	0.000349322	0.00500363	19	E2N(UBC13), NF-kB, AP-1, MEK3(MAP2K3), NIK(MAP3K14), MEK6(MAP2K6), I-kB, IRF5, TLR4, CREB1, p38 MAPK, c-Jun/c-Fos, c-Jun, COX-2 (PTGS2), JNK(MAPK8-10), p90Rsk, NF-kB1 (p105), IKK-gamma, Hck
106	Immune response_TCR alpha/beta signaling	97	0.000369504	0.00524277	0.000369504	0.00524277	24	Fyn, E2N(UBC13), P2X7, AP-1, I-kB, Calcineurin A (catalytic), CD28, CFLAR p43, c-FLIP(Long), PAG, ITK, c-Jun/c-Fos, TRPC3, CD86, LAT, GRAP2, c-Fos, P2X4, CD45, CalDAG-GEFII, CD3, IKK-gamma, FYB1, IP3 receptor
107	Development_PACAP signaling in neural cells	39	0.000400019	0.00557064	0.000400019	0.00557064	13	TY3H, cAMP-GEFI, Adenylate cyclase type I, CREB1, cAMP-GEFII, PKA-reg (cAMP-dependent), RAP-1A, p90RSK2(RPS6KA3), c-Fos, PLC-beta, ATF-1, PACAP, IP3 receptor
108	Activation of Notch signaling in breast cancer	39	0.000400019	0.00557064	0.000400019	0.00557064	13	PEA3, Tenascin-C, MAML2, MEK6(MAP2K6), Presenilin, p38 MAPK, c-Jun, p63, SNAIL1, NOTCH1 precursor, NOTCH1 (NICD), KLF4, E-cadherin
109	PDE4 regulation of cyto/chemokine expression in rheumatoid arthritis	49	0.00041888	0.00577978	0.00041888	0.00577978	15	GM-CSF, CCL5, cAMP-GEFI, PDE4, PGE2R4, I-kB, CD28, CREB1, PKA-reg (cAMP-dependent), RAP-1A, IL-17, NF-kB1 (p50), NF-kB p50/p50, IKK-gamma, CUX1
110	Stellate cells activation and liver fibrosis	70	0.000426428	0.00582482	0.000426428	0.00582482	19	Tcf(Lef), TRAF1, IL1RAP, NIK(MAP3K14), I-kB, Frizzled, PTCH1, WNT3A, Cyclin D1, PDGF receptor, PDGF-R-alpha, MMP-2, c-Fos, PDGF-B, COL1A2, Biglycan, ICAM1, IKK-gamma, GRO-2
111	Signal transduction_RANKL-dependent osteoclast differentiation	81	0.00042989	0.00582482	0.00042989	0.00582482	21	ATF-4, ATP6V1C1, NF-kB, MMP-9, AP-1, GAB2, NIK(MAP3K14), MEK6(MAP2K6), NFKBIA, VAV-3, Calcineurin A (catalytic), CREB1, p38 MAPK, c-Jun, JNK(MAPK8-10), TEC, CLCN7, c-Fos, SBNO2, RANK(TNFRSF11A), NF-kB1 (p50)
112	Muscle contraction_Regulation of eNOS activity in endothelial cells	65	0.000459585	0.00604233	0.000459585	0.00604233	18	PEA3, AP-1, VEGF-A, G-protein beta/gamma, G-protein alpha-i family, NMT2, CREB1, c-Jun, ETS2, CAT-1 (SLC7A1), Bradykinin, ETS1, GATA-2, HSP90, KLF2, PLC-beta, EPAS1, IP3 receptor
113	Ovarian cancer (main signaling cascades)	65	0.000459585	0.00604233	0.000459585	0.00604233	18	NF-kB, MMP-9, Tcf(Lef), G-protein beta/gamma, G-protein alpha-i family, I-kB, EGFR, CREB1, Cyclin D1, PKA-reg (cAMP-dependent), EGF, SNAIL1, HGF receptor (Met), MMP-2, c-Fos, ESR1 (nuclear), E-cadherin, TERT
114	Signal transduction_Activin A signaling	65	0.000459585	0.00604233	0.000459585	0.00604233	18	LH-beta, AP-1, VEGF-A, MEK6(MAP2K6), Rb protein, NFKBIA, Follistatin, Cyclin D1, p38 MAPK, c-Jun/c-Fos, RUNX2, MAP1LC3B, Activin A, MuRF1, c-Fos, RANK(TNFRSF11A), GnRH receptor, NANOG
115	Immune response_CD28 signaling	87	0.000462013	0.00604233	0.000462013	0.00604233	22	Fyn, GM-CSF, CD69, NF-kB, AP-1, NIK(MAP3K14), MEK6(MAP2K6), I-kB, Calcineurin A (catalytic), CD28, ITK, p38 MAPK, c-Jun, JNK(MAPK8-10), PAK1, CD86, HPK1(MAP4K1), LAT, GRAP2, c-Fos, CD3, IKK-gamma
116	Signal transduction_Production and activation of TGF-beta in airway smooth muscle cells	35	0.000496702	0.00643999	0.000496702	0.00643999	12	GM-CSF, TGF-beta, TGF-beta 2, AP-1, G-protein alpha-i family, NFKBIA, TLR4, c-Jun/c-Fos, c-Jun, LTBP1, c-Fos, PAI1
117	Cell adhesion_Endothelial cell contacts by junctional mechanisms	26	0.000512933	0.00657022	0.000512933	0.00657022	10	Alpha-catenin, ZO-2, JAM1, Alpha-actinin, p120-catenin, Desmoplakin, MAGI-1(BAIAP1), Claudin-1, RAP-1A, Claudin-3
118	Immune response_Platelet activating factor/ PTAFR pathway signaling	55	0.000515482	0.00657022	0.000515482	0.00657022	16	Adenylate cyclase, NF-kB, MMP-9, G-protein beta/gamma, G-protein alpha-i family, MEK3(MAP2K3), NFKBIA, Beta-arrestin1, Calcineurin A (catalytic), p38 MAPK, NF-AT, PKA-reg (cAMP-dependent), Arrestin 3, STAT2, PLC-beta, IP3 receptor
119	IL-1 beta- and Endothelin-1-induced fibroblast/ myofibroblast migration and extracellular matrix production in asthmatic airways	40	0.000528347	0.00662485	0.000528347	0.00662485	13	NF-kB, Stromelysin-1, AP-1, HAS1, HAS2, Thrombospondin 1, c-Jun/c-Fos, c-Jun, PDGF-R-alpha, MMP-2, PDGF-B, COL1A2, PAI1
120	Immune response_Lectin induced complement pathway	50	0.000532983	0.00662485	0.000532983	0.00662485	15	C5a, C5b, C5, C3a, C3c, C3, iC3b, C3dg, C3b, Factor I, C8alpha, MCP, DAF, MBL2, C8beta
121	Rheumatoid arthritis (general schema)	50	0.000532983	0.00662485	0.000532983	0.00662485	15	MMP-9, TGF-beta, Stromelysin-1, VEGF-A, CD28, MHC class II beta chain, TLR4, CD86, PTPN22, IL-15, CSF1, IL-17, ICAM1, VCAM1, Fc gamma RI
122	Development_Negative regulation of WNT/Beta-catenin signaling at the receptor level	45	0.000538776	0.00664196	0.000538776	0.00664196	14	Axin, Serpina3k, Tcf(Lef), SFRP, RNF43, APCDD1, Frizzled, FZD4, Amyloid beta, WNT, CDON, Syndecans, LRP1, GRB10
123	Chemotaxis_Lysophosphatidic acid signaling via GPCRs	129	0.000548402	0.00670566	0.000548402	0.00670566	29	PLC-epsilon, Cofilin, Rho GTPase, Tcf(Lef), PRK1, AP-1, G-protein beta/gamma, G-protein alpha-i family, PAK, EGFR, CREB1, HAS2, p38 MAPK, c-Jun, PLEKHG2, JNK(MAPK8-10), CRK, 4E-BP1, LPAR4, c-Fos, IL13RA2, alpha-V/beta-3 integrin, PLC-beta, ARHGEF1 (p115RhoGEF), Cyr61, PLD1, FasR(CD95), E-cadherin, IP3 receptor
124	WNT signaling in the progression of lung cancer	77	0.00056859	0.00689645	0.00056859	0.00689645	20	Axin, Axin2, RUNX3, Lef-1, Tcf(Lef), VEGF-A, NKD1, Livin, Frizzled, WNT, WNT9A, WNT3A, Cyclin D1, p38 MAPK, HOXB9, TCF7L2 (TCF4), Porcn, Matrilysin (MMP-7), DKK3, E-cadherin
125	Development_WNT/Beta-catenin signaling in organogenesis	31	0.000607707	0.00731192	0.000607707	0.00731192	11	Lef-1, Tcf(Lef), PMP22, Frizzled, WNT, FGF10, RUNX2, LBH, Neuropilin-1, PLP1, TCF7L2 (TCF4)
126	Development_YAP/TAZ-mediated co-regulation of transcription	56	0.000642568	0.00767002	0.000642568	0.00767002	16	TEF-1, Lef-1, VEGF-A, KLF5, Cyclin D1, RUNX2, TWIST1, CDX2, p63, SNAIL1, p73, Osteocalcin, SLUG, Cyr61, ErbB4(ICD), NANOG
127	Development_Muscle progenitor cell migration in hypaxial myogenesis	41	0.000689819	0.00816919	0.000689819	0.00816919	13	G-protein beta/gamma, G-protein alpha-i family, FGFR1, CXCR4, SNAIL1, FRS2, MYOG, HGF receptor (Met), FGFR4, NOTCH1 receptor, NOTCH1 (NICD), NOTCH1 (NEXT), SDF-1
128	Signal transduction_S1P2 receptor activation signaling	107	0.000708894	0.00832951	0.000708894	0.00832951	25	Cofilin, NF-kB, AP-1, G-protein beta/gamma, G-protein alpha-i family, NFKBIA, ALPL, CREB1, Cyclin D1, p38 MAPK, c-Jun/c-Fos, c-Jun, RUNX2, COX-2 (PTGS2), JNK(MAPK8-10), c-Fos, TRPC6, PDGF-B, PLC-beta, ARHGEF1 (p115RhoGEF), ICAM1, VCAM1, S1P2 receptor, IP3 receptor, TCF7 (TCF1)
129	T follicular helper cell dysfunction in SLE	90	0.000760585	0.0088676	0.000760585	0.0088676	22	IL4RA, Fyn, Roquin, IL-21, NF-kB, NIK(MAP3K14), I-kB, CD28, IFN-alpha, OX40L(TNFSF4), CD86, BATF, 4E-BP1, ICOS, SLAM, TLR7, KLF2, IL-17, MCPIP, TRIM, A20, IKK-gamma
130	Immune response_M-CSF-receptor signaling	79	0.000809764	0.00936835	0.000809764	0.00936835	20	Fyn, NF-kB, Tcf(Lef), AP-1, GAB2, MAP2K5 (MEK5), Cyclin D1, c-Jun/c-Fos, c-Jun, IL-34, ETS2, CSF1, CRK, ETS1, MSR1, GRAP2, c-Fos, DAP12, Hck, IP3 receptor
131	Th2 cytokine-induced alternative activation of alveolar macrophages in asthma	32	0.000826818	0.00949263	0.000826818	0.00949263	11	CLEC10A, IL-4R type II, IL4RA, CCL17, JMJD3, MANR, CXCR4, Galectin-3, TSLP, SLC3A2, ST2(L)
132	Cell adhesion_Integrin inside-out signaling in T cells	52	0.000842062	0.00955141	0.000842062	0.00955141	15	G-protein beta/gamma, G-protein alpha-i family, CCL20, CXCR4, STK4, RAP-1A, SKAP55, SDF-1, RASSF5, ICAM1, PLD1, VCAM1, CD3, CD3 zeta, FYB1
133	Stem cells_Aberrant Wnt signaling in medulloblastoma stem cells	23	0.000844639	0.00955141	0.000844639	0.00955141	9	Axin, Lef-1, Frizzled, WNT, Cyclin D1, CD44, Casein kinase I epsilon, TCF7L2 (TCF4), Matrilysin (MMP-7)
134	Immune response_PGE2 in immune and neuroendocrine system interactions	47	0.000876135	0.00976079	0.000876135	0.00976079	14	NF-kB, G-protein beta/gamma, G-protein alpha-i family, PGE2R3, PGE2R4, COX-1 (PTGS1), ACTH, TLR4, p38 MAPK, COX-2 (PTGS2), cPLA2, PGF2aR, PGES, Corticoliberin
135	Immune response_Role of DPP4 (CD26) in immune regulation	47	0.000876135	0.00976079	0.000876135	0.00976079	14	Fyn, TOLLIP, IGF-2 receptor, NF-kB, CCL5, I-kB, CD28, CD86, SDF-1, CD45, CD3, IKK-gamma, CUX1, CD3 zeta
136	Stromal-epithelial interaction in Prostate Cancer	42	0.000890889	0.00978027	0.000890889	0.00978027	13	MMP-9, TGF-beta 2, IGF-1 receptor, Tenascin-C, c-Jun, FGF10, FGFR1, SNAIL1, PDGF-R-alpha, HGF receptor (Met), MMP-2, PDGF-B, E-cadherin
137	IL-1 signaling in melanoma	42	0.000890889	0.00978027	0.000890889	0.00978027	13	TYRO, NF-kB, MMP-9, AP-1, VEGF-A, I-kB, c-Jun/c-Fos, c-Jun, COX-2 (PTGS2), JNK(MAPK8-10), ICAM1, VCAM1, GRO-2
138	Neuroprotective action of lithium	63	0.000904046	0.00978191	0.000904046	0.00978191	17	HSP70, Axin, p300, VEGF-A, BDNF, MEK3(MAP2K3), NR2, Calcineurin A (catalytic), Frizzled, Amyloid beta, WNT, Bim, CREB1, p38 MAPK, c-Jun, NR2A, PSD-95
139	Cell adhesion_Integrin-mediated cell adhesion and migration	63	0.000904046	0.00978191	0.000904046	0.00978191	17	Alpha-parvin, BETA-PIX, PARD6, VAV-3, Alpha-actinin, Collagen XXIII, PAK1, Tensin, ELMO1, CRK, p190-RhoGEF, alpha-V/beta-3 integrin, ITGB3, Collagen IV, ARHGEF1 (p115RhoGEF), ICAM1, VCAM1
140	Main pathways of Schwann cells transformation in neurofibromatosis type 1	80	0.000960279	0.0103161	0.000960279	0.0103161	20	ErbB3, IGF-1 receptor, AP-1, VEGF-A, EGFR, TC21, Bim, B-FABP, Cyclin D1, p38 MAPK, c-Jun/c-Fos, PAK1, EGF, CXCR4, PDGF receptor, c-Fos, PDGF-B, SDF-1, ErbB4, IP3 receptor
141	Mucin expression in cystic fibrosis airways	69	0.00099675	0.010632	0.00099675	0.010632	18	ErbB3, PGE2R4, MEK3(MAP2K3), MEK6(MAP2K6), I-kB, NFKBIA, EGFR, CREB1, Mucin 2, p38 MAPK, c-Jun/c-Fos, c-Jun, COX-2 (PTGS2), JNK(MAPK8-10), p90Rsk, PGF2aR, PLC-beta, IP3 receptor
142	IL-17 and IL-17F-induced inflammatory signaling in normal and asthmatic airway epithelium	28	0.00101195	0.0107181	0.00101195	0.0107181	10	GM-CSF, IL-17RC, I-kB, CREB1, p38 MAPK, GCP2, p90Rsk, IL-19, IL-17, ICAM1
143	Development_The role of GDNF ligand family/ RET receptor in cell survival, growth and proliferation	92	0.00104189	0.0109285	0.00104189	0.0109285	22	Cofilin, NF-kB, VEGF-A, GAB2, NFKBIA, c-FLIP, GFRalpha1, CREB1, Cyclin D1, c-Jun, GFRalpha2, SHANK3, RAP-1A, FRS2, IRS-1, CRK, p90RSK2(RPS6KA3), c-Fos, alpha-V/beta-3 integrin, ATF-1, IKK-gamma, IP3 receptor
144	Immune response_Classical complement pathway	53	0.00104635	0.0109285	0.00104635	0.0109285	15	C5a, C5b, C5, C3a, C3c, C3, iC3b, C3dg, C3b, Factor I, C8alpha, MCP, DAF, C1s, C8beta
145	Signal transduction_FGFR2 signaling	104	0.00108041	0.0111808	0.00108041	0.0111808	24	Aquaporin 3, p300, MMP-9, VEGF-A, Keratin 1, Inversin, NFKBIA, ALPL, Na/K ATPase, FGF12, p38 MAPK, JunB, FGF10, RUNX2, p63, SNAIL1, FRS2, FGF21, Osteocalcin, c-Fos, KLF4, E-cadherin, NF-kB1 (p50), IP3 receptor
146	Cytokines/chemokines in spinal neuronal-glial interactions driving neuropathic pain	110	0.00108636	0.0111808	0.00108636	0.0111808	25	NF-kB, P2X7, CX3CL1, P2Y6, G-protein alpha-i family, BDNF, P2Y12, CCL7, CREB1, p38 MAPK, c-Jun, CX3CR1, COX-2 (PTGS2), CXCR4, KCC2, CSF1, cPLA2, p90Rsk, c-Fos, SDF-1, P2X4, DAP12, PLC-beta, IL-17, ST2(L)
147	Chemotaxis_CCL19- and CCL21-mediated chemotaxis	33	0.00110751	0.0111808	0.00110751	0.0111808	11	Adenylate cyclase, Cofilin, MMP-9, G-protein beta/gamma, G-protein alpha-i family, PGE2R4, p38 MAPK, PKA-reg (cAMP-dependent), JNK(MAPK8-10), c-Fos, IP3 receptor
148	Development_Negative regulation of WNT/Beta-catenin signaling in the cytoplasm	81	0.00113418	0.0111808	0.00113418	0.0111808	20	Ankyrin-G, Axin, Tcf(Lef), G-protein beta/gamma, NKD1, Frizzled, WNT, Cyclin D1, Skp2/TrCP/FBXW, CXXC5, STK4, Casein kinase I epsilon, NOTCH1 receptor, SENP2, A20, RIPK4, E-cadherin, Laforin, HIPK2, RNF185
149	POMC, alpha-MSH and AGRP in regulation of food intake and energy expenditure in obesity in hypothalamus	43	0.00113882	0.0111808	0.00113882	0.0111808	13	G-protein alpha-i family, BDNF, Beta-arrestin1, alpha-MSH, proACTH, POMC, beta-LPH, CREB1, PKA-reg (cAMP-dependent), AGRP, MC4R, PLC-beta, IP3 receptor
150	Development_WNT/Beta-catenin signaling. Signalosome	43	0.00113882	0.0111808	0.00113882	0.0111808	13	Axin, Caprin-2, CDK14, G-protein alpha-i family, PPP2R5E, DAAM2, Frizzled, p120-catenin, WNT, PAK1, ATP6AP2, Casein kinase I epsilon, E-cadherin
151	Signal transduction_Cyclic AMP signaling	38	0.00114484	0.0111808	0.00114484	0.0111808	12	Adenylate cyclase type IX, cAMP-GEFI, G-protein beta/gamma, G-protein alpha-i family, Calcineurin A (catalytic), Adenylate cyclase type I, CREB1, cAMP-GEFII, PKA-reg (cAMP-dependent), Ryanodine receptor 1, RAP-1A, LIPS
152	Defective efferocytosis in COPD	38	0.00114484	0.0111808	0.00114484	0.0111808	12	MER, CX3CL1, Stabilin-2, Thrombospondin 1, CX3CR1, TIM-3, ELMO1, CRK, MBL2, LRP1, CED-6, alpha-V/beta-3 integrin
153	TNF-alpha-induced inflammatory signaling in normal and asthmatic airway epithelium	38	0.00114484	0.0111808	0.00114484	0.0111808	12	GM-CSF, CCL17, NF-kB, CCL5, I-kB, NFKBIA, p38 MAPK, c-Jun, c-Fos, TSLP, IL-17, ICAM1
154	Eosinophil-derived cytokines in airway remodeling in asthma	38	0.00114484	0.0111808	0.00114484	0.0111808	12	GM-CSF, NF-kB, MMP-9, TGF-beta 2, Stromelysin-1, VEGF-A, C5a, BDNF, p38 MAPK, CD44, PDGF-B, IL-17
155	Development_VEGF signaling via VEGFR2 - generic cascades	93	0.00121333	0.0117732	0.00121333	0.0117732	22	MLCK, Fyn, VEGF-A, MEK3(MAP2K3), COX-1 (PTGS1), I-kB, Calcineurin A (catalytic), PLA2G5, CREB1, p38 MAPK, c-Jun/c-Fos, c-Jun, COX-2 (PTGS2), PAK1, HSP90, TCF7L2 (TCF4), p90Rsk, alpha-V/beta-3 integrin, SHC2, MNK1, IKK-gamma, IP3 receptor
156	Development_Positive regulation of WNT/Beta-catenin signaling in the cytoplasm	76	0.00127327	0.0121203	0.00127327	0.0121203	19	Axin, DOCK4, Tcf(Lef), IGF-1 receptor, NKD1, Frizzled, WNT, PKA-reg type II (cAMP-dependent), c-Jun, Parathyroid hormone, COX-2 (PTGS2), JNK(MAPK8-10), EGF, IRS-1, Jouberin, TGIF, HSP105, RIPK4, HIPK2
157	Nociception_Nociceptin receptor signaling	76	0.00127327	0.0121203	0.00127327	0.0121203	19	Adenylate cyclase, Cofilin, TY3H, Mu-type opioid receptor, G-protein beta/gamma, G-protein alpha-i family, G-protein alpha-z, GRK3, Beta-arrestin1, CREB1, p38 MAPK, PKA-reg (cAMP-dependent), c-Jun, JNK(MAPK8-10), cPLA2, p90Rsk, c-Fos, PLC-beta, IP3 receptor
158	G-protein signaling_Proinsulin C-peptide signaling	76	0.00127327	0.0121203	0.00127327	0.0121203	19	Cofilin, NF-kB, MMP-9, G-protein beta/gamma, G-protein alpha-i family, GPR146, PAK, Histone H4, Rb protein, Calcineurin A (catalytic), Na/K ATPase, Cyclin D1, COX-2 (PTGS2), IRS-1, c-Fos, PLC-beta, AMPK alpha subunit, IP3 receptor, TCF7 (TCF1)
159	Immune response_CCL2 signaling	54	0.00129089	0.0121343	0.00129089	0.0121343	15	ZO-2, NF-kB, AP-1, VEGF-A, G-protein beta/gamma, G-protein alpha-i family, c-Jun/c-Fos, c-Jun, CDH19, ETS1, MMP-2, c-Fos, ITGB3, ICAM1, MCPIP
160	ERBB family and HGF signaling in gastric cancer	54	0.00129089	0.0121343	0.00129089	0.0121343	15	ErbB3, VEGF-A, MEK3(MAP2K3), MEK6(MAP2K6), EGFR, Cyclin D1, p38 MAPK, c-Jun, COX-2 (PTGS2), EGF, Neuropilin-1, HGF receptor (Met), TCF7L2 (TCF4), c-Fos, ErbB4
161	Development_NOTCH1 signaling in the epidermis	65	0.00132131	0.0123432	0.00132131	0.0123432	17	Aquaporin 3, p300, Keratin 1, I-kB, Calcineurin A (catalytic), ITGA3, NF-AT, p63, IRF7, NOTCH1 receptor, NOTCH1 (NICD), NOTCH1 (NEXT), IRF6, Karyopherin beta 1, TSPEAR, HEY2, ITGB4
162	Breakdown of CD4+ T cell peripheral tolerance in type 1 diabetes mellitus	49	0.00137597	0.0127384	0.00137597	0.0127384	14	IL-21, NF-kB, AP-1, CD28, c-FLIP, NF-AT, CD86, PTPN22, LAT, ICOS, RAG1, STAT4, IL-17, CD3
163	Immune response_CD137 signaling in immune cell	29	0.00138056	0.0127384	0.00138056	0.0127384	10	NF-kB, TRAF1, MEK3(MAP2K3), NIK(MAP3K14), MEK6(MAP2K6), NFKBIA, Bim, CD137(TNFRSF9), p38 MAPK, c-Jun
164	COVID-19: Regulation of antiviral response by SARS-CoV-2	124	0.00139209	0.0127665	0.00139209	0.0127665	27	NF-kB, MEK3(MAP2K3), NIK(MAP3K14), MEK6(MAP2K6), I-kB, IRF5, p38 MAPK, IFN-alpha, ACE2, ISG15, IRF7, NALP12, NUP98, TLR7, NLRC5, IL1RN, IFI44, STAT2, Sequestosome 1(p62), SOCS1, IFIT1, Karyopherin beta 1, IKK-gamma, MxA, RPAP1, GRO-2, CARD5
165	Signal transduction_IGF-1 receptor signaling	106	0.00142998	0.0129053	0.00142998	0.0129053	24	ATF-4, SGK1, p300, HMDH, IGF-1 receptor, G-protein beta/gamma, G-protein alpha-i family, I-kB, Beta-arrestin1, Calcineurin A (catalytic), Bim, Cyclin D1, RUNX2, MYOG, IRS-1, 4E-BP1, MMP-2, p90Rsk, LRP1, MNK2(GPRK7), PLC-beta1, EPAS1, MNK1, NRF2
166	Influence of smoking on activation of EGFR signaling in lung cancer cells	44	0.00144172	0.0129053	0.00144172	0.0129053	13	Adenylate cyclase, MMP-9, MEK6(MAP2K6), EGFR, CREB1, PKA-reg (cAMP-dependent), c-Jun, JNK(MAPK8-10), EGF, RAP-1A, MMP-2, c-Fos, ATF-1
167	Pro-oncogenic action of Estradiol/ Estrogen receptors in ovarian cancer	60	0.00145194	0.0129053	0.00145194	0.0129053	16	GPR30, Caspase-4, MMP-9, I-kB, EGFR, Keratin 4, TFF1, JNK(MAPK8-10), CD44, TRAP-1, c-Fos, SDF-1, ESR1 (nuclear), ESR1 (membrane), GnRH receptor, TERT
168	Development_FGF2 signaling during embryonic stem cell differentiation	34	0.00146219	0.0129053	0.00146219	0.0129053	11	SOX3, TITF1, NCAM1, PTCH1, WNT3A, SPRY2, FGF10, FGFR1, Activin A, FRS2, PAX6
169	Signal transduction_Erk Interactions: Inhibition of Erk	34	0.00146219	0.0129053	0.00146219	0.0129053	11	MKP-2, PTPR-epsilon, Calcineurin A (catalytic), VHR, PTPRR, PKA-reg (cAMP-dependent), JNK(MAPK8-10), MKP-X, STEP, MKP-3, CD3
170	Development_Epigenetic and transcriptional regulation of oligodendrocyte precursor cell differentiation and myelination	34	0.00146219	0.0129053	0.00146219	0.0129053	11	QKI, Frizzled, WNT3A, ID4, YY1, PLP1, Nkx2.2, TCF7L2 (TCF4), NOTCH1 receptor, NOTCH1 (NICD), SOX8
171	Complement pathway disruption in thrombotic microangiopathy	39	0.00147587	0.0129053	0.00147587	0.0129053	12	von Willebrand factor, Factor H, CCL5, C5a, C5b, C5, C3a, C3, C3b, MYLK1, Factor I, MCP
172	PXR-mediated direct regulation of xenobiotic metabolizing enzymes / Rodent version	39	0.00147587	0.0129053	0.00147587	0.0129053	12	UGT1A1, CYP2C19, UGT1A6, SLC21A7, CYP3A7, CYP2C8, ELOVL6, CYP3A5, CYP2C9, CYP11A1, CYP27A1, MDR1
173	Immune response_Immunological synapse formation	55	0.00158166	0.0137504	0.00158166	0.0137504	15	Fyn, CD28, ITK, CD86, STK4, RAP-1A, LAT, SKAP55, GRAP2, RASSF5, ICAM1, PLD1, VCAM1, CD3, FYB1
174	Pro-inflammatory action of Gastrin in gastric cancer	50	0.0017038	0.0145597	0.0017038	0.0145597	14	Stromelysin-1, AP-1, NIK(MAP3K14), MEK6(MAP2K6), I-kB, EGFR, CREB1, c-Jun/c-Fos, c-Jun, COX-2 (PTGS2), IRS-1, c-Fos, GRO-2, PAI2
175	TGF-beta 1-induced transactivation of membrane receptors signaling in hepatocellular carcinoma (HCC)	50	0.0017038	0.0145597	0.0017038	0.0145597	14	Cofilin, Axin, TGF-beta, Lef-1, Cyclin D1, PAK1, DDX5, SNAIL1, CRK, PDGF receptor, PDGF-R-alpha, SLUG, ITGA2, E-cadherin
176	Proteases and EGFR-activated mucin production in airway epithelium in COPD	50	0.0017038	0.0145597	0.0017038	0.0145597	14	ErbB3, NF-kB, MMP-9, AP-1, NFKBIA, EGFR, CREB1, p38 MAPK, c-Jun/c-Fos, c-Jun, EGF, DUOX1, CD44, p67-phox
177	Effect of H. pylori infection on inflammation in gastric epithelial cells	61	0.0017532	0.0148637	0.0017532	0.0148637	16	GM-CSF, CD74, MEK3(MAP2K3), NIK(MAP3K14), I-kB, TLR4, CREB1, c-Jun, COX-2 (PTGS2), JNK(MAPK8-10), PAK1, RIPK2, c-Fos, Nod1, IKK-gamma, IP3 receptor
178	Signal transduction_Angiotensin II/ AGTR1 signaling via RhoA and JNK	78	0.00176951	0.0148637	0.00176951	0.0148637	19	MLCK, MMP-9, EPHX2, AP-1, VEGF-A, G-protein beta/gamma, TLR4, Cyclin D1, c-Jun/c-Fos, c-Jun, JNK(MAPK8-10), PAK1, CRK, MMP-2, c-Fos, PLC-beta1, ARHGEF1 (p115RhoGEF), PAI1, IP3 receptor
179	Development_PTHR1 in bone and cartilage development	78	0.00176951	0.0148637	0.00176951	0.0148637	19	ATF-4, Adenylate cyclase, p300, PP2A regulatory, MMP-13, ALPL, PTCH1, CREB1, Cyclin D1, PKA-reg (cAMP-dependent), c-Jun/c-Fos, RUNX2, Parathyroid hormone, Ihh, NURR1, Osteocalcin, c-Fos, PLC-beta, PLD1
180	Regulation of relaxation of airway smooth muscle cells	45	0.00180855	0.0148637	0.00180855	0.0148637	13	Cofilin, MLCK, cAMP-GEFI, G-protein beta/gamma, PGE2R3, PGE2R4, Prostacyclin receptor, PKA-reg (cAMP-dependent), PAK1, Protein kinase G, PACAP, IP3 receptor, RAP-1B
181	Role of alpha-6/beta-4 integrins in cancer progression	45	0.00180855	0.0148637	0.00180855	0.0148637	13	Cofilin, ErbB3, VEGF-A, MSP receptor (RON), EGFR, PAK1, EGF, IRS-1, 4E-BP1, HGF receptor (Met), MSP, ITGB4, IP3 receptor
182	Immune response_TNF-R2 signaling	45	0.00180855	0.0148637	0.00180855	0.0148637	13	NF-kB, AP-1, TRAF1, NIK(MAP3K14), I-kB, c-IAP2, Bim, p38 MAPK, c-Jun/c-Fos, c-Jun, JNK(MAPK8-10), SMURF2, BMX
183	Differentiation of Th2 cells in asthma	45	0.00180855	0.0148637	0.00180855	0.0148637	13	GM-CSF, CCL17, NF-kB p50/RelB, CCL5, NFKBIA, CD28, CCL20, OX40L(TNFSF4), CD86, Histamine H1 receptor, NOTCH1 receptor, TSLP, CD3
184	Signal transduction_Endothelin-1/ EDNRA signaling	84	0.00182598	0.0149254	0.00182598	0.0149254	20	Adenylate cyclase, p300, G-protein beta/gamma, G-protein alpha-i family, FARP2, eEF2K, CREB1, p38 MAPK, c-Jun, TRPC3, JNK(MAPK8-10), Rap1, CRK, cPLA2, TRPC6, GLUT4, LIPS, PLC-beta, BCAR3, IP3 receptor
185	Immune response_IL-11 signaling via MEK/ERK and PI3K/AKT cascades	67	0.00189086	0.0152376	0.00189086	0.0152376	17	SFK, Fyn, Rb protein, I-kB, NFKBIA, ALPL, CREB1, Cyclin D1, c-Jun, RUNX2, SNAIL1, Osteocalcin, p90Rsk, c-Fos, ATF-1, ICAM1, IKK-gamma
186	Interleukins-induced inflammatory response in asthmatic airway fibroblasts	35	0.0019047	0.0152376	0.0019047	0.0152376	11	GM-CSF, NF-kB, CCL5, p38 MAPK, c-Jun, COX-2 (PTGS2), c-Fos, IL-17, ICAM1, VCAM1, GRO-2
187	IL-6 signaling in lung cancer	35	0.0019047	0.0152376	0.0019047	0.0152376	11	NF-kB, VEGF-A, MEK3(MAP2K3), MEK6(MAP2K6), I-kB, IL6RA, EGFR, ENO2, p38 MAPK, MMP-10, COX-2 (PTGS2)
188	Langerhans cell migration to lymph nodes in allergic contact dermatitis	35	0.0019047	0.0152376	0.0019047	0.0152376	11	CCL17, MMP-9, Stromelysin-1, CCL20, CXCR4, CD44, SDF-1, Collagen IV, ICAM1, MDR1, E-cadherin
189	Regulation of Beta-catenin activity in colorectal cancer	56	0.00192523	0.0152397	0.00192523	0.0152397	15	Adenylate cyclase, Axin, p300, PGE2R4, KLF5, eEF2K, PKA-reg (cAMP-dependent), c-Jun, SNAIL1, KLF4, PLC-beta, MUC1, CaSR, E-cadherin, IP3 receptor
190	Airway smooth muscle contraction in asthma	56	0.00192523	0.0152397	0.00192523	0.0152397	15	Adenylate cyclase, MLCK, G-protein alpha-i family, MELC, CPI-17, Telokin, PKA-reg (cAMP-dependent), TRPC3, Histamine H1 receptor, Bradykinin, TRPC6, PGF2aR, PLC-beta, ARHGEF1 (p115RhoGEF), IP3 receptor
191	Mast cell migration in asthma	73	0.00199665	0.0156034	0.00199665	0.0156034	18	CCL17, CCL5, TGF-beta 2, VEGF-A, G-protein beta/gamma, G-protein alpha-i family, C5a, IL8RA, C3a, PI3K reg (p87-gamma), p38 MAPK, FGFR1, CXCR4, CXCR6, PDGF receptor, CD44, SDF-1, alpha-V/beta-3 integrin
192	Regulation and signaling of HGF receptor (Met) and MSP receptor (RON) in lung cancer	73	0.00199665	0.0156034	0.00199665	0.0156034	18	MMP-9, AP-1, VEGF-A, MEK3(MAP2K3), MEK6(MAP2K6), Rb protein, MSP receptor (RON), CREB1, Delta-catenin, Thrombospondin 1, c-Jun/c-Fos, c-Jun, COX-2 (PTGS2), HGF receptor (Met), MMP-2, p90Rsk, c-Fos, MSP
193	Signal transduction_BMP4-induced epithelial-to-mesenchymal transition (EMT) in airway epithelium	21	0.00201267	0.0156034	0.00201267	0.0156034	8	MMP-9, TWIST1, SNAIL1, MMP-2, Desmin, SLUG, ALK-2, E-cadherin
194	Development_Role of G-CSF in hematopoietic stem cell mobilization	21	0.00201267	0.0156034	0.00201267	0.0156034	8	MMP-9, C5a, Carboxypeptidase M, CXCR4, S1P1 receptor, SDF-1, ICAM1, GFI-1
195	Development_Oligodendrocyte differentiation from adult stem cells	51	0.00209399	0.0160681	0.00209399	0.0160681	14	IGF-1 receptor, CNP1, PTCH1, CREB1, p38 MAPK, FGFR1, PDGF-R-alpha, PLP1, TR-beta, p90Rsk, NOTCH1 receptor, NOTCH1 (NICD), PDGF-B, TR-alpha
196	Immune response_NF-AT in immune response	51	0.00209399	0.0160681	0.00209399	0.0160681	14	NF-kB, I-kB, Calcineurin A (catalytic), CD28, ITK, NF-AT, NF-AT3(NFATC4), CD86, LAT, TRIM, CD3, IKK-gamma, CD3 zeta, IP3 receptor
197	Development_Gastrin in cell growth and proliferation	62	0.00210508	0.0160713	0.00210508	0.0160713	16	Stromelysin-1, AP-1, MEK6(MAP2K6), EGFR, CREB1, Cyclin D1, c-Jun/c-Fos, c-Jun, JNK(MAPK8-10), PAK1, IRS-1, TCF7L2 (TCF4), p90Rsk, c-Fos, E-cadherin, IP3 receptor
198	Signal transduction_CXCR4 signaling via PI3K cascade	46	0.00224911	0.0169983	0.00224911	0.0169983	13	SGK1, VEGF-A, G-protein beta/gamma, G-protein alpha-i family, NFKBIA, Bim, c-Jun, CXCR4, 4E-BP1, TCF7L2 (TCF4), SDF-1, DEPTOR, NF-kB1 (p50)
199	FGF signaling in pancreatic cancer	46	0.00224911	0.0169983	0.00224911	0.0169983	13	Alpha-catenin, NF-kB, MMP-9, VEGF-A, NFKBIA, Cyclin D1, FGF10, PLAT (TPA), FGFR1, FRS2, c-Fos, E-cadherin, Heparanase 1
200	G-protein signaling_Rap2A regulation pathway	17	0.00228666	0.0171956	0.00228666	0.0171956	7	cAMP-GEFI, G-protein alpha-i family, MR-GEF, Adenylate cyclase type I, cAMP-GEFII, PKA-reg (cAMP-dependent), SPA1

## Sheet: Info
Info
General
Date	2024-02-26
Server	portal.genego.com
Version	23.4.71500
Workflow Settings
Type	Analyze Single Experiment
Signals	both
Active Data
Name	Type	Size		Threshold	1.5
TTest Benjamini_24h_DMSO vs DEHP 19,7_PULITA	General Experiment	5573		P-value	1
